# Supplementary material for: A hyper-thermostable α-amylase from Pyrococcus furiosus accumulates in Nicotiana tabacum as functional aggregates
Source: BMC Biotechnol. 2017 Jun 19;17:53. doi: 10.1186/s12896-017-0372-3 (PMC5477289; doi:10.1186/s12896-017-0372-3)
Supplement: Supplementary file 3 — Field trial raw data. (XLSX 46 kb) [file 12896_2017_372_MOESM3_ESM.xlsx]

## Sheet: 2009-2010
	Plant Yield for 2009 PFA Tobacco Field Trials									Plant Yield Data for 2010 PFA Tobacco Field Trial
		- first harvest has 4 reps, second has only 3 reps								5 plants were cut from each plot
raw weight data																Matching Treatments between years
First harvest										First Harvest
Caltivar	Line	Name	rep	lb/10plants	kg/10plant	kg/plant	kg/ha			Name	Rep	kg/plant	(kg/ha)		Cultivar + Construct		2009	2010
I64	1F9	A	1		2.82	0.282	12141.7			A	1	0.392865	16500.3
			2		1.48	0.148	6166.67			A	2	0.127631	5360.51		I64 X 1F14		B	A
			3		1.9	0.19	7916.67			A	3	0.269222	11307.3		TI95 X 3F5		F	B
			4		1.88	0.188	7833.33			A	4	0.229337	9632.17		Havana 38 X 7F8		I	C
	1F14	B	1		2.62	0.262	10916.7			B	1	0.18347	7705.74		L. Crittenden X 9F20		J	D
			2		1.14	0.114	4908.33			B	2	0.149568	6281.85		L. Crittenden X 9F28		L	E
			3		1.66	0.166	6916.67			B	3	0.11766	4941.72		81V9 X 10F18		M	F
			4		1.68	0.168	7000			B	4	0.123643	5193		TI75 X 12F34		Q	G
	1F18	C	1		2.52	0.252	10500			C	1	0.199424	8375.8
			2		2.4	0.24	10000			C	2	0.171504	7203.19
			3		2.2	0.22	9166.67			C	3	0.171504	7203.19
			4		2	0.2	8333.33			C	4	0.207401	8710.83
TI95	3F4	D	1	3.1	1.4074	0.14074	5863.22			D	1	0.227343	9548.41
			2	2.5	1.135	0.1135	4570.79			D	2	0.243297	10218.5
			3	3.75	1.7025	0.17025	7329.02			D	3	0.360957	15160.2
			4	3.7	1.6798	0.16798	6998.03			D	4	0.185464	7789.49
	3F30	E	1	3.75	1.7025	0.17025	7329.02			E	1	0.281188	11809.9
			2	2.75	1.2485	0.12485	5201.24			E	2	0.217372	9129.62
			3	4.65	2.1111	0.21111	8794.83			E	3	0.243297	10218.5
			4	3.6	1.6344	0.16344	6808.9			E	4	0.137602	5779.3
	3F5	F	1	3.1	1.4074	0.14074	5863.22			F	1	0.273211	11474.8
			2	2.75	1.2485	0.12485	5027.87			F	2	0.376911	15830.3
			3	3.45	1.5663	0.15663	6525.19			F	3	0.209395	8794.59
			4	3.1	1.4074	0.14074	6254.1			F	4	0.143585	6030.58
Con.Havana 38	7F13	G	1	3.15	1.4301	0.14301	6156.38			G	1	0.199424	8375.8
			2	4.5	2.043	0.2043	8794.83			G	2	0.165522	6951.91
			3	3.95	1.7933	0.17933	7470.87			G	3	0.161533	6784.4
			4	3.3	1.4982	0.14982	6449.54			G	4	0.247286	10386
	7F15	H	1	5.65	2.5651	0.25651	10686.2
			2	8.3	3.7682	0.37682	15698.3			Second Harvest
			3	7.1	3.2234	0.32234	13428.7			A	1	0.229337	9632.17
			4	6.75	3.0645	0.30645	12766.7			A	2	0.161533	6784.4
	7F8	I	1	5.6	2.5424	0.25424	10591.6			A	3	0.257257	10804.8
			2	5.05	2.2927	0.22927	9869.75			A	4	0.193441	8124.53
			3	5.1	2.3154	0.23154	9645.94			B	1	0.181476	7621.98
			4	6.4	2.9056	0.29056	11701.2			B	2	0.133614	5611.79
Little Crittenden	9F20	J	1		2.16	0.216	9300			B	3	0.111677	4690.45
			2		1.56	0.156	6716.67			B	4	0.189453	7957.01
			3		1.72	0.172	7405.56			C	1	0.201418	8459.56
			4		1.54	0.154	6416.67			C	2	0.111677	4690.45
	9F26	K	1		2.44	0.244	10166.7			C	3	0.13162	5528.03
			2		1.52	0.152	6544.44			C	4	0.135608	5695.54
			3		1.44	0.144	6200			D	1	0.219366	9213.38
			4		1.6	0.16	6666.67			D	2	0.205407	8627.07
	9F28	L	1		1.56	0.156	6716.67			D	3	0.167516	7035.67
			2		1.66	0.166	6916.67			D	4	0.133614	5611.79
			3		1.86	0.186	7750			E	1	0.163528	6868.16
			4		1.74	0.174	7250			E	2	0.167516	7035.67
81V9	10F18	M	1	5.9	2.6786	0.26786	11531			E	3	0.173499	7286.95
			2	5.3	2.4062	0.24062	10024.2			E	4	0.123643	5193
			3	4.65	2.1111	0.21111	8794.83			F	1	0.199424	8375.8
			4	6.8	3.0872	0.30872	12003.8			F	2	0.259251	10888.5
	10F10	N	1	6.15	2.7921	0.27921	12019.6			F	3	0.171504	7203.19
			2	5.9	2.6786	0.26786	10787.1			F	4	0.265234	11139.8
			3	6.9	3.1326	0.31326	13050.4			G	1	0.13162	5528.03
			4	5.35	2.4289	0.24289	10118.8			G	2	0.135608	5695.54
	10F12	O	1	8.1	3.6774	0.36774	15320			G	3	0.11766	4941.72
			2	6.45	2.9283	0.29283	12199.3			G	4	0.113672	4774.21
			3	6.7	3.0418	0.30418	13094.5
			4	5.4	2.4516	0.24516	9872.9
TI75	12F8	P	1		1.62	0.162	6750
			2		0.84	0.084	3500
			3		1.18	0.118	4752.78
			4		0.94	0.094	3916.67
	12F34	Q	1		1.26	0.126	5075
			2		0.88	0.088	3666.67
			3		1.16	0.116	4833.33
			4		0.98	0.098	4083.33
	12F35	R	1		1.42	0.142	5916.67
			2		1.56	0.156	6500
			3		1.18	0.118	4752.78
			4		1.5	0.15	6666.67
ct-157		S	1	8.05	3.6547	0.36547
			2	9.9	4.4946	0.44946
			3	9.5	4.313	0.4313
			4	8.5	3.859	0.3859
Second harvest
Cultivar	Line	Name	rep	kg/4plant	kg/plant	average
I64	1F9	A	1	1.36	0.34	0.269167
			2	0.98	0.245
			4	0.89	0.2225
	1F14	B	1	1.05	0.2625	0.228333
			2	0.79	0.1975
			4	0.9	0.225
	1F18	C	1	1.49	0.3725	0.290833
			2	0.98	0.245
			4	1.02	0.255
TI95	3F4	D	1	0.87	0.2175	0.1475
			2	0.5	0.125
			4	0.4	0.1
	3F30	E	1	0.92	0.23	0.203333
			2	0.78	0.195
			4	0.74	0.185
	3F5	F	1	0.89	0.2225	0.201667
			2	0.94	0.235
			4	0.59	0.1475
Con.Havana 38	7F13	G	1	0.62	0.155	0.1625
			2	0.87	0.2175
			4	0.46	0.115
	7F15	H	1	0.95	0.2375	0.2225
			2	0.83	0.2075
			4	0.89	0.2225
	7F8	I	1	0.83	0.2075	0.22
			2	0.93	0.2325
			4	0.88	0.22
Little Crittenden	9F20	J	1	0.84	0.21	0.19
			2	0.85	0.2125
			4	0.59	0.1475
	9F26	K	1	0.66	0.165	0.195
			2	0.78	0.195
			4	0.9	0.225
	9F28	L	1	0.7	0.175	0.179167
			2	0.95	0.2375
			4	0.5	0.125
81V9	10F18	M	1	0.95	0.2375	0.275833
			2	1.26	0.315
			4	1.1	0.275
	10F10	N	1	1.31	0.3275	0.310833
			2	1.64	0.41
			4	0.78	0.195
	10F12	O	1	1.27	0.3175	0.2525
			2	1.14	0.285
			4	0.62	0.155
TI75	12F8	P	1	0.66	0.165	0.144167
			2	0.53	0.1325
			4	0.54	0.135
	12F34	Q	1	0.77	0.1925	0.181667
			2	0.65	0.1625
			4	0.76	0.19
	12F35	R	1	0.81	0.2025	0.206667
			2	1.11	0.2775
			4	0.56	0.14
ct-157		S	1	1.75	0.4375	0.454167
			2	2.23	0.5575
			4	1.47	0.3675
PFA Yield
2009 First Harvest											2010 first harvest
*0.4 ml extraction buffer added to 0.1g leaf tissue (8 leaf disc)											*0.4 ml extraction buffer added to 0.1g leaf tissue (8 leaf disc)
				ng PFA/lane				PFA / fresh leaf					ul undiluted	PFA ng/band			PFA ng/ul	PFA in fresh weight
Sample Name	gel date	gel #	ul/lane	band 1	band 2	total	ng/ul	ng / g	mg/g		Sample	gel #	extract	band 1	band 2	total	or ug/ml	ug/g	mg/g
A1	Mar 10 2011	2	0.1	34.66	5.42	40.08	400.8	1.6032e+06	1.6032		A1	2	0.2	36.6	10.44	47.04	235.2	940.8	0.9408
A2		2	0.1	39.47	9	48.47	484.7	1938800	1.9388		A2		0.2	9.06	1.97	amount is lower than the lowest standard,, data is not used
A3		2	0.1	29.34	5.99	35.33	353.3	1.4132e+06	1.4132		A3		0.2	46.88	10.25	57.13	285.65	1142.6	1.1426
A4		2	0.1	38.7	9.48	48.18	481.8	1.9272e+06	1.9272		A4		0.2	25.57	4.24	29.81	149.05	596.2	0.5962
B1		2	0.1	23.53	5.95	29.48	294.8	1179200	1.1792		B1	1	0.1	58.02	3.58	61.6	616	2464	2.464
B2		2	0.1	28.43	8.23	36.66	366.6	1466400	1.4664		B2		0.1	44.15	8.92	53.07	530.7	2122.8	2.1228
B3		2	0.1	27.7	6.63	34.33	343.3	1.3732e+06	1.3732		B3		0.1	55.85	21.25	77.1	771	3084	3.084
B4		2	0.1	25.3	5.59	30.89	308.9	1.2356e+06	1.2356		B4		0.1	49.67	5.26	54.93	549.3	2197.2	2.1972
C1	Mar 14 2011	2	0.05	9.74	0.84	10.58	211.6	846400	0.8464		C1	1	0.02	11.15		11.15	557.5	2230	2.23
C2		2	0.05	14.56	2.69	17.25	345	1380000	1.38		C2		0.02	7.21		7.21	360.5	1442	1.442
C3		2	0.05	19.39	2.3	21.69	433.8	1735200	1.7352		C3		0.02	13.45		13.45	672.5	2690	2.69
C4		2	0.05	22.63	2.06	24.69	493.8	1.9752e+06	1.9752		C4		0.02	7.67		7.67	383.5	1534	1.534
D1		2	0.05	11.9	1.21	13.11	262.2	1048800	1.0488		D1		0.02	13.9		13.9	695	2780	2.78
D2		2	0.05	18.22	4.2	22.42	448.4	1.7936e+06	1.7936		D2		0.02	9.78		9.78	489	1956	1.956
D3		2	0.05	17.49	2.66	20.15	403	1.612e+06	1.612		D3		0.02	10.49		10.49	524.5	2098	2.098
D4		2	0.05	15.33	2.86	18.19	363.8	1455200	1.4552		D4		0.02	12.06		12.06	603	2412	2.412
E1		3	0.1	7.74		7.74	77.4	309600	0.3096		E1	1	0.02	7.63		7.63	381.5	1526	1.526
E2		3	0.1	7.01		7.01	70.1	280400	0.2804		E2		0.02	8.95		8.95	447.5	1790	1.79
E3		3	0.1	8.31		8.31	83.1	332400	0.3324		E3		0.02	10.39		10.39	519.5	2078	2.078
E4		3	0.1	11.09		11.09	110.9	443600	0.4436		E4		0.02	14.81		14.81	740.5	2962	2.962
F1		3	0.1	15.61	1.75	17.36	173.6	694400	0.6944		F1	1	20	10.32		10.32	0.516	2.064	0.002064
F2		3	0.1	13.27	1.43	14.7	147	588000	0.588		F2		20	7.55		7.55	0.3775	1.51	0.00151
F3		3	0.1	15.4	2	17.4	174	696000	0.696		F3		20	10.71		10.71	0.5355	2.142	0.002142
F4		3	0.1	32.52	1.29	33.81	338.1	1352400	1.3524		F4		20	12.71		12.71	0.6355	2.542	0.002542
G1	Mar 16 2011	1	0.1	13.54	1.74	15.28	152.8	611200	0.6112		G1	1	0.02	15.49		15.49	774.5	3098	3.098
G2		1	0.1	13.37	0.92	14.29	142.9	571600	0.5716		G2		0.02	9.35		9.35	467.5	1870	1.87
G3		1	0.1	16.38	1.02	17.4	174	696000	0.696		G3		0.02	11.51		11.51	575.5	2302	2.302
G4		1	0.1	18.31	1.36	19.67	196.7	786800	0.7868		G4		0.02	11.4		11.4	570	2280	2.28
H1		1	0.1	7.33	0.48	7.81	78.1	312400	0.3124
H2		1	0.1	7.6	0.6	8.2	82	328000	0.328		Second Harvest
H3		1	0.1	20.38	1.13	21.51	215.1	860400	0.8604		A1	3	0.5	35.01	7.5	42.51	85.02	340.08	0.34008
H4		1	0.1	9.62		9.62	96.2	384800	0.3848		A2		0.5	72	17.26	89.26	178.52	714.08	0.71408
I1		3	0.1	16.01		16.01	160.1	640400	0.6404		A3		0.5	20.65	4.91	25.56	51.12	204.48	0.20448
I2		3	0.1	16.26		16.26	162.6	650400	0.6504		A4		0.5	25.04	6.02	31.06	62.12	248.48	0.24848
I3		3	0.1	11.52		11.52	115.2	460800	0.4608		B1	3	0.5	44.04	7.07	51.11	102.22	408.88	0.40888
I4		3	0.1	9.66		9.66	96.6	386400	0.3864		B2		0.5	56.9	12.69	69.59	139.18	556.72	0.55672
J1		3	0.1	15.59	1.79	17.38	173.8	695200	0.6952		B3		0.5	45.38	10.84	56.22	112.44	449.76	0.44976
J2		3	0.1	19.54	1.6	21.14	211.4	845600	0.8456		B4		0.5	25.59	4.76	30.35	60.7	242.8	0.2428
J3		3	0.1	19.07	1.19	20.26	202.6	810400	0.8104		C1	2	0.1	21.22	3.67	24.89	248.9	995.6	0.9956
J4		3	0.1	20.27	1.22	21.49	214.9	859600	0.8596		C2		0.1	29.39	5.95	35.34	353.4	1413.6	1.4136
K1		5	0.1	3.96	0.41	4.37	43.7	174800	0.1748		C3		0.1	31.95	7.48	39.43	394.3	1577.2	1.5772
K2		5	0.1	3.81	0.89	4.7	47	188000	0.188		C4		0.1	22.06	1.9	23.96	239.6	958.4	0.9584
K3		5	0.1	3.43	1.38	4.81	48.1	192400	0.1924		D1		0.1	11.6	3.66	15.26	152.6	610.4	0.6104
K4		5	0.1	2.93	1.02	3.95	39.5	158000	0.158		D2		0.1	9.87	3	12.87	128.7	514.8	0.5148
L1		5	0.1	20.73	6.02	26.75	267.5	1070000	1.07		D3		0.1	29.34	7.49	36.83	368.3	1473.2	1.4732
L2		5	0.1	18.15	6.59	24.74	247.4	989600	0.9896		D4		0.1	8.39	1.21	9.6	96	384	0.384
L3		5	0.1	19.84	6.03	25.87	258.7	1034800	1.0348		E1	1	0.05	26.98	4.92	31.9	638	2552	2.552
L4		5	0.1	24.98	7.57	32.55	325.5	1.302e+06	1.302		E2		0.05	19.88	6.47	26.35	527	2108	2.108
M1	Mar 23 2011	1	0.1	16.8	0.97	17.77	177.7	710800	0.7108		E3		0.05	19.44	5.84	25.28	505.6	2022.4	2.0224
M2		1	0.1	10.62	1.3	11.92	119.2	476800	0.4768		E4		0.05	42.88	7.14	50.02	1000.4	4001.6	4.0016
M3		1	0.1	17.14	2.66	19.8	198	792000	0.792		F1	2	1	17.57	3.53	21.1	21.1	84.4	0.0844
M4		1	0.1	19.39	1.21	20.6	206	824000	0.824		F2		1	15	2.49	17.49	17.49	69.96	0.06996
N1		1	0.1	26.99	3.11	30.1	301	1.204e+06	1.204		F3		1	14.25	1.1	15.35	15.35	61.4	0.0614
N2		1	0.1	28.71	3.36	32.07	320.7	1282800	1.2828		F4		1	11.32	1.76	13.08	13.08	52.32	0.05232
N3		1	0.1	14.09	2.77	16.86	168.6	674400	0.6744		G1	1	0.05	45.04	17.59	62.63	1252.6	5010.4	5.0104
N4		1	0.1	13.91	2.21	16.12	161.2	644800	0.6448		G2		0.05	36.88	13.39	50.27	1005.4	4021.6	4.0216
O1		3	0.1	10.48	1.96	12.44	124.4	497600	0.4976		G3		0.05	36.34	23.21	59.55	1191	4764	4.764
O2		3	0.1	11.99	1.8	13.79	137.9	551600	0.5516		G4		0.05	31.3	20.85	52.15	1043	4172	4.172
O3		3	0.1	12.9	2.58	15.48	154.8	619200	0.6192
O4		3	0.1	12.52	0.83	13.35	133.5	534000	0.534
P1		3	0.1	25.1	3.84	28.94	289.4	1.1576e+06	1.1576
P2		3	0.1	29.41	5.45	34.86	348.6	1394400	1.3944
P3		3	0.1	27.5	5.39	32.89	328.9	1315600	1.3156
P4		3	0.1	31.36	6.48	37.84	378.4	1513600	1.5136
Q1		5	0.1	24.43	4.68	29.11	291.1	1.1644e+06	1.1644
Q2		5	0.1	20.33	3.53	23.86	238.6	954400	0.9544
Q3		5	0.1	10.62	3.74	14.36	143.6	574400	0.5744
Q4		5	0.1	13.7	4.17	17.87	178.7	714800	0.7148
R1		5	0.1	5.39	1.49	6.88	68.8	275200	0.2752
R2		5	0.1	9.27	3.02	12.29	122.9	491600	0.4916
R3		5	0.1	11.18	2.36	13.54	135.4	541600	0.5416
R4		5	0.1	6.92	0.51	7.43	74.3	297200	0.2972
Second harvest
				ng PFA/lane				PFA / fresh leaf
Sample Name	gel date	gel #	ul/lane	band 1	band 2	total	ng/ul	ng / g	mg/g
A1	April 7 2011	1	0.1	24.11	6.6	30.71	307.1	1.2284e+06	1.2284
A2			0.1	17.91	7.13	25.04	250.4	1.0016e+06	1.0016
A4			0.1	17.49	5.35	22.84	228.4	913600	0.9136
B1			0.1	24.84	6.76	31.6	316	1264000	1.264
B2			0.1	18.28	4.49	22.77	227.7	910800	0.9108
B4			0.1	15.69	5.33	21.02	210.2	840800	0.8408
C1			0.1	14.68	4.32	19	190	760000	0.76
C2			0.1	4.82	2.55	7.37	73.7	294800	0.2948
C4			0.1	10.08	2.68	12.76	127.6	510400	0.5104
D1		3	0.1	15.81	2.19	18	180	720000	0.72
D2			0.1	8.47	1.36	9.83	98.3	393200	0.3932
D4			0.1	16.34	2.7	19.04	190.4	761600	0.7616
E1			0.1	10.71	2.31	13.02	130.2	520800	0.5208
E2			0.1	8.81	2.13	10.94	109.4	437600	0.4376
E4			0.1	8.14	1.75	9.89	98.9	395600	0.3956
F1			0.1	19.53	5.93	25.46	254.6	1018400	1.0184
F2			0.1	17	4.52	21.52	215.2	860800	0.8608
F4			0.1	22.93	4.32	27.25	272.5	1090000	1.09
G1		5	0.1	30.04	3.09	33.13	331.3	1.3252e+06	1.3252
G2			0.1	26.11	2.09	28.2	282	1128000	1.128
G4			0.1	26.64	5.74	32.38	323.8	1295200	1.2952
H1			0.1	7.63	1.48	9.11	91.1	364400	0.3644
H2			0.1	8.17	2.22	10.39	103.9	415600	0.4156
H4			0.1	7.99	2.33	10.32	103.2	412800	0.4128
I1			0.1	29.59	9.25	38.84	388.4	1553600	1.5536
I2			0.1	18.23	9.2	27.43	274.3	1.0972e+06	1.0972
I4			0.1	21.51	8.06	29.57	295.7	1182800	1.1828
J1	April 13 2011	1	0.1	13.69		13.69	136.9	547600	0.5476
J2			0.1	14.03		14.03	140.3	561200	0.5612
J4			0.1	13.66		13.66	136.6	546400	0.5464
K1			0.1	23.19		23.19	231.9	927600	0.9276
K2			0.1	1.49		1.49	14.9	59600	0.0596	amount is lower than the lowest standard,, data is not used
K4			0.1	7.84		7.84	78.4	313600	0.3136
L1			0.1	4.43		4.43	44.3	177200	0.1772
L2			0.1	17.62		17.62	176.2	704800	0.7048
L4			0.1	17.14		17.14	171.4	685600	0.6856
M1		3	0.1	41.96	9.41	51.37	513.7	2.0548e+06	2.0548
M2			0.1	49.16	6.31	55.47	554.7	2.2188e+06	2.2188
M4			0.1	16.91	2.01	18.92	189.2	756800	0.7568
N1			0.1	44.54	6.4	50.94	509.4	2037600	2.0376
N2			0.1	45.27	10.02	55.29	552.9	2211600	2.2116
N4			0.1	24.45	4.59	29.04	290.4	1.1616e+06	1.1616
O1			0.1	28.82	5.84	34.66	346.6	1386400	1.3864
O2			0.1	27.5	6.57	34.07	340.7	1362800	1.3628
O4			0.1	25.11	4.44	29.55	295.5	1182000	1.182
P1		6	0.05	29.75	2.09	31.84	636.8	2.5472e+06	2.5472
P2			0.05	32.1	2.19	34.29	685.8	2743200	2.7432
P4			0.05	18.5	1.33	19.83	396.6	1586400	1.5864
Q1			0.05	13.98	1.1	15.08	301.6	1.2064e+06	1.2064
Q2			0.05	10.71	0.61	11.32	226.4	905600	0.9056
Q4			0.05	9.71	1.7	11.41	228.2	912800	0.9128
R1			0.05	12.13	1.64	13.77	275.4	1101600	1.1016
R2			0.05	8.2	3.78	11.98	239.6	958400	0.9584
R4			0.05	7.18	0.88	8.06	161.2	644800	0.6448
